# Supplementary material for: ﻿Ranunculusluanchuanensis (Ranunculaceae), a new species from Henan, China
Source: PhytoKeys. 2023 Feb 22;220:17–29. doi: 10.3897/phytokeys.220.96799 (PMC10209638; doi:10.3897/phytokeys.220.96799)
Supplement: XML Treatment for Ranunculus luanchuanensis [file phytokeys.220.96799-treatment1.xml]

<!DOCTYPE tp:taxon-treatment
  PUBLIC "-//TaxonX//DTD Taxonomic Treatment Publishing DTD v0 20100105//EN" "tax-treatment-NSO.dtd">
<tp:taxon-treatment xmlns:tp="http://www.plazi.org/taxpub"><tp:treatment-meta><kwd-group><label>Taxon classification</label><kwd>
              <named-content content-type="kingdom">Plantae</named-content>
            </kwd><kwd>
              <named-content content-type="order">Ranunculales</named-content>
            </kwd><kwd>
              <named-content content-type="family">Ranunculaceae</named-content>
            </kwd></kwd-group><mixed-citation publication-type="journal"><person-group><name><surname>Fei</surname><given-names>Wen-Qun</given-names></name><name><surname>Yuan</surname><given-names>Qiong</given-names></name><name><surname>Yang</surname><given-names>Qin-Er</given-names></name></person-group><article-title>﻿<italic><tp:taxon-name><tp:taxon-name-part taxon-name-part-type="genus" reg="Ranunculus">Ranunculus</tp:taxon-name-part><tp:taxon-name-part taxon-name-part-type="species" reg="luanchuanensis">luanchuanensis</tp:taxon-name-part></tp:taxon-name></italic> (<tp:taxon-name><tp:taxon-name-part taxon-name-part-type="family">Ranunculaceae</tp:taxon-name-part></tp:taxon-name>), a new species from Henan, China</article-title><source>PhytoKeys</source><day>22</day><month>02</month><year>2023</year><volume>220</volume><fpage>17</fpage><lpage>29</lpage><pub-id pub-id-type="doi">10.3897/phytokeys.220.96799</pub-id></mixed-citation></tp:treatment-meta><tp:nomenclature><label>﻿</label><tp:taxon-name>
            <object-id xmlns:xlink="http://www.w3.org/1999/xlink" content-type="arpha" xlink:type="simple">14C622EE-F9C5-5471-A56E-9060322FD43A</object-id>
            <tp:taxon-name-part taxon-name-part-type="genus" reg="Ranunculus">Ranunculus</tp:taxon-name-part>
            <tp:taxon-name-part taxon-name-part-type="species" reg="luanchuanensis">luanchuanensis</tp:taxon-name-part>
            <object-id xmlns:xlink="http://www.w3.org/1999/xlink" content-type="ipni" xlink:type="simple">urn:lsid:ipni.org:names:77314566-1</object-id>
          </tp:taxon-name><tp:taxon-authority>W.Q.Fei, Q.Yuan &amp; Q.E.Yang</tp:taxon-authority><tp:taxon-status xmlns:xlink="http://www.w3.org/1999/xlink" xlink:type="simple">sp. nov.</tp:taxon-status><xref ref-type="fig" rid="F1">Figs 1</xref><xref ref-type="fig" rid="F2">, 2</xref><xref ref-type="fig" rid="F3">, 3</xref><xref ref-type="fig" rid="F4">, 4</xref></tp:nomenclature><tp:treatment-sec sec-type="diagnosis" id="SECID0EHKAE"><title>Diagnosis.</title><p>The new species is morphologically similar to <italic><tp:taxon-name><tp:taxon-name-part taxon-name-part-type="genus" reg="Ranunculus">R.</tp:taxon-name-part><tp:taxon-name-part taxon-name-part-type="species" reg="limprichtii">limprichtii</tp:taxon-name-part></tp:taxon-name></italic> in having 3-lobed and subreniform basal leaves, 3-lobed cauline leaves, and small flowers with reflexed and caducous sepals, but differs by having slender and basally slightly thickened roots (vs. fusiform), prostrate stems (vs. erect), obliquely ovoid and glabrous carpels and achenes (vs. widely ovoid and puberulous), longer styles in the carpels (ca. 1.2 mm vs. 0.6–0.8 mm) and achenes (ca. 1.8 mm vs. 0.6–0.8 mm), and glabrous receptacles (vs. sparsely puberulous).</p></tp:treatment-sec><tp:treatment-sec sec-type="material" id="SECID0EYKAE"><title>Type.</title><p>China. Henan province: Luanchuan county, Laojun Shan, <named-content xmlns:xlink="http://www.w3.org/1999/xlink" content-type="dwc:verbatimCoordinates" xlink:type="simple"><named-content content-type="geo-json" specific-use="{&#34;type&#34;:&#34;Point&#34;,&#34;coordinates&#34;:[111.649969,33.717672]}" id="NCID0EBLAE" xlink:type="simple">33°43'3.62"N, 111°38'59.89"E</named-content></named-content>, in shady place among boulders on mountaintop, alt. 2077 m, 17 June 2022, <italic>W.Q. Fei 588</italic> (holotype: IBSC; isotypes: IBSC, PE).</p></tp:treatment-sec><tp:treatment-sec sec-type="description" id="SECID0EILAE"><title>Description.</title><p><bold><italic>Herbs</italic></bold> perennial, terrestrial or rupicolous. <bold><italic>Roots</italic></bold> 1–3, fibrous, slender, slightly thickened at base. <bold><italic>Stems</italic></bold> 12–20 cm long, prostrate, unbranched, glabrous. <bold><italic>Basal leaves</italic></bold> 2–6, 3-lobed, long petiolate; petioles 2–6 cm long, glabrous; blades 0.7–1.6 × 1–2.3 cm, subreniform in outline, thinly papery, adaxially green, glabrous or sparsely puberulous, abaxially light green, glabrous, base cordate, central segment 0.5–0.6 × 0.6–0.7 cm, widely obovate to rhombic-obovate, entire or 2–3-dentate, apex rounded or acuminate, lateral segments 0.5–0.7 × 0.7–1 cm, obliquely flabellate, inconspicuously 2-lobed, apex rounded or acuminate. <bold><italic>Lower cauline leaves</italic></bold> 2–3, similar to basal ones but smaller. <bold><italic>Upper cauline leaves</italic></bold> 1–2, 0.6–1.2 × 0.3–0.8 cm, 3-lobed, rarely entire, shortly petiolate or subsessile, oblate-ovate, flabellate or lanceolate, glabrous. <bold><italic>Inflorescences</italic></bold> terminal, 1(–2)-flowered. <bold><italic>Flowers</italic></bold> 6–7 mm in diameter; pedicels 0.5–2 cm long, glabrous or sparsely puberulous; receptacles ca. 1 mm long, clavate, glabrous; sepals 5, 2–2.5 × 1.5–1.8 mm, elliptic to obovate, reflexed, caducous, green tinged with yellowish, concave, adaxially glabrous, abaxially sparsely puberulous; petals 5(–6), 3–3.5 × 1.5–1.8 mm, narrowly obovate, yellow, glabrous, apex obtuse or acuminate, nectary pit without a scale, claws ca. 0.4 mm long; stamens 12–16, filaments ca. 1.5 mm long, narrowly linear, anthers ca. 0.5 mm long, oblong; gynoecium subglobose; carpels 14–18, ovaries ca. 0.8 mm long, obliquely ovoid, laterally flattened, biconvex, glabrous, styles ca. 1.2 mm long, glabrous, apex recurved. <bold><italic>Aggregate fruit</italic></bold> ca. 3.5 × 3.5 mm, subglobose; achenes ca. 1.8 × 1.2 mm, obliquely ovoid, laterally flattened, biconvex, glabrous, styles ca. 1.8 mm long, persistent, apex recurved.</p></tp:treatment-sec><tp:treatment-sec sec-type="etymology" id="SECID0ELMAE"><title>Etymology.</title><p>The specific epithet refers to the type locality of the new species, i.e., Luanchuan county in Henan province, central China.</p></tp:treatment-sec><tp:treatment-sec sec-type="phenology" id="SECID0EQMAE"><title>Phenology.</title><p>Flowering in early June; fruiting at the end of June.</p></tp:treatment-sec><tp:treatment-sec sec-type="distribution" id="SECID0EVMAE"><title>Distribution and habitat.</title><p><italic><tp:taxon-name><tp:taxon-name-part taxon-name-part-type="genus" reg="Ranunculus">Ranunculus</tp:taxon-name-part><tp:taxon-name-part taxon-name-part-type="species" reg="luanchuanensis">luanchuanensis</tp:taxon-name-part></tp:taxon-name></italic> is currently known only from its type locality, i.e., Laojun Shan in Luanchuan county, Henan province, central China (Fig. <xref ref-type="fig" rid="F9">9</xref>). It grows in a shady area among boulders on a mountaintop at an altitude of 2077 m above sea level.</p><fig id="F9" position="float" orientation="portrait"><object-id xmlns:xlink="http://www.w3.org/1999/xlink" content-type="doi" xlink:type="simple">10.3897/phytokeys.220.96799.figure9</object-id><object-id xmlns:xlink="http://www.w3.org/1999/xlink" content-type="arpha" xlink:type="simple">195C13A6-1128-509C-A6B8-D358BC9A191D</object-id><label>Figure 9.</label><caption><p>Distribution of <italic><tp:taxon-name><tp:taxon-name-part taxon-name-part-type="genus" reg="Ranunculus">Ranunculus</tp:taxon-name-part><tp:taxon-name-part taxon-name-part-type="species" reg="limprichtii">limprichtii</tp:taxon-name-part></tp:taxon-name></italic> (black circle) and <italic><tp:taxon-name><tp:taxon-name-part taxon-name-part-type="genus" reg="Ranunculus">R.</tp:taxon-name-part><tp:taxon-name-part taxon-name-part-type="species" reg="luanchuanensis">luanchuanensis</tp:taxon-name-part></tp:taxon-name></italic> sp. nov. (black square). Black arrow indicates the type locality of <italic><tp:taxon-name><tp:taxon-name-part taxon-name-part-type="genus" reg="Ranunculus">R.</tp:taxon-name-part><tp:taxon-name-part taxon-name-part-type="species" reg="limprichtii">limprichtii</tp:taxon-name-part></tp:taxon-name></italic>, i.e., Dawu in Sichuan province, China.</p></caption><graphic xmlns:xlink="http://www.w3.org/1999/xlink" xlink:href="phytokeys-220-017_article-96799__-g009.jpg" position="float" orientation="portrait" xlink:type="simple" id="oo_813212.jpg"><uri content-type="original_file" xlink:type="simple">https://binary.pensoft.net/fig/813212</uri></graphic></fig></tp:treatment-sec><tp:treatment-sec sec-type="conservation status" id="SECID0EYOAE"><title>Conservation status.</title><p><italic><tp:taxon-name><tp:taxon-name-part taxon-name-part-type="genus" reg="Ranunculus">Ranunculus</tp:taxon-name-part><tp:taxon-name-part taxon-name-part-type="species" reg="luanchuanensis">luanchuanensis</tp:taxon-name-part></tp:taxon-name></italic> is currently known only from one small population at its type locality, i.e., Laojun Shan in Luanchuan county, Henan province, central China. This population consists of ca. 100 individuals within an area of less than 3 m<sup>2</sup>. However, the threat risk seems low because this species is not economically valuable and grows in a secluded place. The conservation status of <italic><tp:taxon-name><tp:taxon-name-part taxon-name-part-type="genus" reg="Ranunculus">R.</tp:taxon-name-part><tp:taxon-name-part taxon-name-part-type="species" reg="luanchuanensis">luanchuanensis</tp:taxon-name-part></tp:taxon-name></italic> is here categorized as “Data Deficient (<abbrev xmlns:xlink="http://www.w3.org/1999/xlink" xlink:title="Data Deficient" id="ABBRID0EWPAE" xlink:type="simple">DD</abbrev>)” before adequate information on this species is acquired (<xref ref-type="bibr" rid="B6">IUCN Standards and Petitions Committee 2022</xref>).</p></tp:treatment-sec><tp:treatment-sec sec-type="notes" id="SECID0E5PAE"><title>Notes.</title><p>Since its description, <tp:taxon-name><tp:taxon-name-part taxon-name-part-type="genus" reg="Ranunculus">Ranunculus</tp:taxon-name-part><tp:taxon-name-part taxon-name-part-type="species" reg="limprichtii">limprichtii</tp:taxon-name-part><tp:taxon-name-part taxon-name-part-type="infraspecific-rank">var.</tp:taxon-name-part><tp:taxon-name-part taxon-name-part-type="variety" reg="flavus">flavus</tp:taxon-name-part></tp:taxon-name> Hand.-Mazz. has been known only from its type material from Songpan county in Sichuan province, China (<xref ref-type="bibr" rid="B13">Wang 1995b</xref>). Based on our observations of herbarium specimens and living plants in the wild, we agree with <xref ref-type="bibr" rid="B7">Liou (1980)</xref> that this variety should be reduced to the synonymy of <italic><tp:taxon-name><tp:taxon-name-part taxon-name-part-type="genus" reg="Ranunculus">R.</tp:taxon-name-part><tp:taxon-name-part taxon-name-part-type="species" reg="limprichtii">limprichtii</tp:taxon-name-part></tp:taxon-name></italic>. We will deal with the identity of <tp:taxon-name><tp:taxon-name-part taxon-name-part-type="genus" reg="Ranunculus">R.</tp:taxon-name-part><tp:taxon-name-part taxon-name-part-type="species" reg="limprichtii">limprichtii</tp:taxon-name-part><tp:taxon-name-part taxon-name-part-type="infraspecific-rank">var.</tp:taxon-name-part><tp:taxon-name-part taxon-name-part-type="variety" reg="flavus">flavus</tp:taxon-name-part></tp:taxon-name> in detail elsewhere.</p><p>According to <xref ref-type="bibr" rid="B10">Tamura’s (1995)</xref> infrageneric classification of <italic><tp:taxon-name><tp:taxon-name-part taxon-name-part-type="genus" reg="Ranunculus">Ranunculus</tp:taxon-name-part></tp:taxon-name></italic>, <italic><tp:taxon-name><tp:taxon-name-part taxon-name-part-type="genus" reg="Ranunculus">R.</tp:taxon-name-part><tp:taxon-name-part taxon-name-part-type="species" reg="luanchuanensis">luanchuanensis</tp:taxon-name-part></tp:taxon-name></italic> should be assigned to <tp:taxon-name><tp:taxon-name-part taxon-name-part-type="genus" reg="Ranunculus">R.</tp:taxon-name-part><tp:taxon-name-part taxon-name-part-type="infraspecific-rank">sect.</tp:taxon-name-part><tp:taxon-name-part taxon-name-part-type="section" reg="Ranunculus">Ranunculus</tp:taxon-name-part></tp:taxon-name>, which is characterized by having swollen achenes with a distinct beak and receptacles hardly enlarged after anthesis. <italic><tp:taxon-name><tp:taxon-name-part taxon-name-part-type="genus" reg="Ranunculus">Ranunculus</tp:taxon-name-part><tp:taxon-name-part taxon-name-part-type="species" reg="limprichtii">limprichtii</tp:taxon-name-part></tp:taxon-name></italic>, the putative closest ally of <italic><tp:taxon-name><tp:taxon-name-part taxon-name-part-type="genus" reg="Ranunculus">R.</tp:taxon-name-part><tp:taxon-name-part taxon-name-part-type="species" reg="luanchuanensis">luanchuanensis</tp:taxon-name-part></tp:taxon-name></italic>, was placed by <xref ref-type="bibr" rid="B13">Wang (1995b)</xref> in <tp:taxon-name><tp:taxon-name-part taxon-name-part-type="genus" reg="Ranunculus">R.</tp:taxon-name-part><tp:taxon-name-part taxon-name-part-type="infraspecific-rank">sect.</tp:taxon-name-part><tp:taxon-name-part taxon-name-part-type="section" reg="Ranunculus">Ranunculus</tp:taxon-name-part></tp:taxon-name>, with the section being incorrectly treated by him as <tp:taxon-name><tp:taxon-name-part taxon-name-part-type="genus" reg="Ranunculus">R.</tp:taxon-name-part><tp:taxon-name-part taxon-name-part-type="infraspecific-rank">sect.</tp:taxon-name-part><tp:taxon-name-part taxon-name-part-type="section" reg="Auricomus">Auricomus</tp:taxon-name-part></tp:taxon-name> (Spach) Schur. We accept the sectional placement of <italic><tp:taxon-name><tp:taxon-name-part taxon-name-part-type="genus" reg="Ranunculus">R.</tp:taxon-name-part><tp:taxon-name-part taxon-name-part-type="species" reg="limprichtii">limprichtii</tp:taxon-name-part></tp:taxon-name></italic> since it is in accordance with the current placement of our new species in the same section.</p></tp:treatment-sec><tp:treatment-sec><!--Section generated to contain objects referenced in tp:taxon-treatment.--><fig id="F1" position="float" orientation="portrait"><object-id xmlns:xlink="http://www.w3.org/1999/xlink" content-type="doi" xlink:type="simple">10.3897/phytokeys.220.96799.figure1</object-id><object-id xmlns:xlink="http://www.w3.org/1999/xlink" content-type="arpha" xlink:type="simple">E7D1EEC2-9E24-557C-8D5F-F4A82EB102D5</object-id><label>Figure 1.</label><caption><p><italic><tp:taxon-name><tp:taxon-name-part taxon-name-part-type="genus" reg="Ranunculus">Ranunculus</tp:taxon-name-part><tp:taxon-name-part taxon-name-part-type="species" reg="luanchuanensis">luanchuanensis</tp:taxon-name-part></tp:taxon-name></italic> sp. nov. in the wild (China, Henan, Luanchuan, Laojun Shan) <bold>A, B</bold> habitat <bold>C</bold> habit. Photographed by Wen-Qun Fei.</p></caption><graphic xmlns:xlink="http://www.w3.org/1999/xlink" xlink:href="phytokeys-220-017_article-96799__-g001.jpg" position="float" orientation="portrait" xlink:type="simple" id="oo_813204.jpg"><uri content-type="original_file" xlink:type="simple">https://binary.pensoft.net/fig/813204</uri></graphic></fig><fig id="F2" position="float" orientation="portrait"><object-id xmlns:xlink="http://www.w3.org/1999/xlink" content-type="doi" xlink:type="simple">10.3897/phytokeys.220.96799.figure2</object-id><object-id xmlns:xlink="http://www.w3.org/1999/xlink" content-type="arpha" xlink:type="simple">96605141-E621-5C3C-95D2-D58CC6F251A0</object-id><label>Figure 2.</label><caption><p><italic><tp:taxon-name><tp:taxon-name-part taxon-name-part-type="genus" reg="Ranunculus">Ranunculus</tp:taxon-name-part><tp:taxon-name-part taxon-name-part-type="species" reg="luanchuanensis">luanchuanensis</tp:taxon-name-part></tp:taxon-name></italic> sp. nov. in the wild (China, Henan, Luanchuan, Laojun Shan) <bold>A</bold> roots <bold>B</bold> portion of stem <bold>C</bold> leaves <bold>D</bold> flower with the sepals reflexed (lateral view) <bold>E</bold> flower with the sepals having fallen off (lateral view) <bold>F</bold> flower (top view) <bold>G</bold> sepal (left: abaxial side; right: adaxial side) <bold>H</bold> petal (left: adaxial side; right: abaxial side) <bold>I</bold> stamens <bold>J</bold> carpels <bold>K</bold> aggregate fruit <bold>L</bold> achenes <bold>M</bold> receptacle. Photographed by Wen-Qun Fei.</p></caption><graphic xmlns:xlink="http://www.w3.org/1999/xlink" xlink:href="phytokeys-220-017_article-96799__-g002.jpg" position="float" orientation="portrait" xlink:type="simple" id="oo_813205.jpg"><uri content-type="original_file" xlink:type="simple">https://binary.pensoft.net/fig/813205</uri></graphic></fig><fig id="F3" position="float" orientation="portrait"><object-id xmlns:xlink="http://www.w3.org/1999/xlink" content-type="doi" xlink:type="simple">10.3897/phytokeys.220.96799.figure3</object-id><object-id xmlns:xlink="http://www.w3.org/1999/xlink" content-type="arpha" xlink:type="simple">DD92DBC2-0167-52DB-B185-BCA236E98AFA</object-id><label>Figure 3.</label><caption><p>Holotype sheet of <italic><tp:taxon-name><tp:taxon-name-part taxon-name-part-type="genus" reg="Ranunculus">Ranunculus</tp:taxon-name-part><tp:taxon-name-part taxon-name-part-type="species" reg="luanchuanensis">luanchuanensis</tp:taxon-name-part></tp:taxon-name></italic> sp. nov.</p></caption><graphic xmlns:xlink="http://www.w3.org/1999/xlink" xlink:href="phytokeys-220-017_article-96799__-g003.jpg" position="float" orientation="portrait" xlink:type="simple" id="oo_813206.jpg"><uri content-type="original_file" xlink:type="simple">https://binary.pensoft.net/fig/813206</uri></graphic></fig><fig id="F4" position="float" orientation="portrait"><object-id xmlns:xlink="http://www.w3.org/1999/xlink" content-type="doi" xlink:type="simple">10.3897/phytokeys.220.96799.figure4</object-id><object-id xmlns:xlink="http://www.w3.org/1999/xlink" content-type="arpha" xlink:type="simple">306FFD6E-70B7-5B18-A2D0-6DECE9EBE68E</object-id><label>Figure 4.</label><caption><p>Isotype (<bold>A–D</bold>) sheets of <italic><tp:taxon-name><tp:taxon-name-part taxon-name-part-type="genus" reg="Ranunculus">Ranunculus</tp:taxon-name-part><tp:taxon-name-part taxon-name-part-type="species" reg="luanchuanensis">luanchuanensis</tp:taxon-name-part></tp:taxon-name></italic> sp. nov.</p></caption><graphic xmlns:xlink="http://www.w3.org/1999/xlink" xlink:href="phytokeys-220-017_article-96799__-g004.jpg" position="float" orientation="portrait" xlink:type="simple" id="oo_813207.jpg"><uri content-type="original_file" xlink:type="simple">https://binary.pensoft.net/fig/813207</uri></graphic></fig></tp:treatment-sec><ref-list><ref id="B6"><mixed-citation xmlns:xlink="http://www.w3.org/1999/xlink" xlink:type="simple">IUCN Standards and Petitions Committee (<year>2022</year>) Guidelines for Using the IUCN Red List Categories and Criteria. Version 14. IUCN Standards and Petitions Committee. <ext-link xlink:type="simple" ext-link-type="uri" xlink:href="https://www.iucnredlist.org/documents/RedListGuidelines.pdf">https://www.iucnredlist.org/documents/RedListGuidelines.pdf</ext-link></mixed-citation></ref><ref id="B13"><mixed-citation xmlns:xlink="http://www.w3.org/1999/xlink" xlink:type="simple"><person-group><name name-style="western"><surname>Wang</surname><given-names>WT</given-names></name></person-group> (<year>1995b</year>) <article-title>A revision of the genus <italic><tp:taxon-name><tp:taxon-name-part taxon-name-part-type="genus">Ranunculus</tp:taxon-name-part></tp:taxon-name></italic> in China (II).</article-title><source>Bulletin of Botanical Research</source><volume>15</volume>(<issue>3</issue>): <fpage>275</fpage>–<lpage>329</lpage>.</mixed-citation></ref><ref id="B7"><mixed-citation xmlns:xlink="http://www.w3.org/1999/xlink" xlink:type="simple"><person-group><name name-style="western"><surname>Liou</surname><given-names>L</given-names></name></person-group> (<year>1980</year>) <article-title><italic><tp:taxon-name><tp:taxon-name-part taxon-name-part-type="genus">Ranunculus</tp:taxon-name-part></tp:taxon-name></italic> L.</article-title> In: <person-group><name name-style="western"><surname>Wang</surname><given-names>WT</given-names></name></person-group> (<role>Ed.</role>) <issue-title>Flora Reipublicae Popularis Sinicae Vol.</issue-title><source>28. Science Press, Beijing</source>, <fpage>255</fpage>–<lpage>331</lpage>.</mixed-citation></ref><ref id="B10"><mixed-citation xmlns:xlink="http://www.w3.org/1999/xlink" xlink:type="simple"><person-group><name name-style="western"><surname>Tamura</surname><given-names>M</given-names></name></person-group> (<year>1995</year>) <article-title><tp:taxon-name><tp:taxon-name-part taxon-name-part-type="division">Angiospermae</tp:taxon-name-part></tp:taxon-name>. Ordnung <tp:taxon-name><tp:taxon-name-part taxon-name-part-type="order">Ranunculales</tp:taxon-name-part></tp:taxon-name>. Fam. <tp:taxon-name><tp:taxon-name-part taxon-name-part-type="family">Ranunculaceae</tp:taxon-name-part></tp:taxon-name>. II. Systematic Part.</article-title> In: <person-group><name name-style="western"><surname>Hiepko</surname><given-names>P</given-names></name></person-group> (<role>Ed.</role>) <issue-title>Die Natürlichen Pflanzenfamilien, 2nd edn.</issue-title><source>Vol. 17aIV. Duncker &amp; Humblot, Berlin</source>, <fpage>223</fpage>–<lpage>519</lpage>.</mixed-citation></ref></ref-list></tp:taxon-treatment>
